# Supplementary material for: Impact of distant peptide substrate residues on enzymatic activity of SlyD
Source: Cell Mol Life Sci. 2022 Feb 19;79(3):138. doi: 10.1007/s00018-022-04179-4 (PMC8858294; doi:10.1007/s00018-022-04179-4)
Supplement: Supplementary file 2 — Supplementary file2 (XLSX 48 KB) [file 18_2022_4179_MOESM2_ESM.xlsx]

## Sheet: IF
4odk
Interface summary				Structure 1		Structure 2			H-bonds	Structure 1	Dist. [Å]	Structure 2		Pep-Int	Structure 2	HSDC	ASA	BSA	ΔiG
Selection range				A		C			1	A:TYR 92[ N ]	2.82	C:GLU 17[ O ]		1	C:HIS 11		196.86	9.52 |	-0.11
class				Protein		Protein			2	A:MET 101[ SD ]	3.52	C:TYR 13[ OH ]		2	C:LYS 12		193.47	0.00	0.00
symmetry operation				x,y,z		,,			3	A:ALA 78[ O ]	2.81	C:TYR 16[ N ]		3	C:TYR 13	H	140.77	95.30 |||||||	0.53
symmetry ID				1_555		0_555			4	A:TYR 92[ O ]	2.88	C:GLU 17[ N ]		4	C:ASN 14		147.07	10.73 |	-0.12
Number of atoms														5	C:ASN 15		126.80	29.77 |||	-0.30
interface				49	0.041	39	0.542							6	C:TYR 16	H	181.04	168.41 ||||||||||	1.39
surface				772	0.651	71	0.986							7	C:GLU 17	H	170.76	85.88 ||||||	-0.27
total				1186	1	72	1							8	C:GLY 18		130.18	52.67 |||||	0.19
Number of residues
interface				17	0.111	7	0.875
surface				149	0.974	8	1
total				153	1	8	1
Solvent-accessible area, Å
interface				392.9	0.042	452.3	0.351
total				9368.4	1	1286.9	1
Solvation energy, kcal/mol
isolated structure				-128.5	1	-3.8	1
gain on complex formation				-3.4	0.026	-1.3	0.348
average gain				-1.3	0.01	0	-0.005
P-value				0.169		0.312
4odl
									H-bonds	Structure 1	Dist. [Å]	Structure 2		Pep-Int	Structure 2	HSDC	ASA	BSA	ΔiG
				Structure 1		Structure 2			1	A:GLN 94[ N ]	3.03	C:ILE 12[ O ]		1	C:LYS 7		150.32	29.58 ||	-0.11
Selection range				A		C			2	A:GLN 94[ O ]	3.15	C:ILE 12[ N ]		2	C:MET 8		154.15	21.93 ||	0.37
class				Protein		Protein			3	A:ALA 78[ O ]	3.61	C:ALA 15[ N ]		3	C:LYS 9		178.63	2.59 |	0.00
symmetry operation				x,y,z		,,								4	C:PRO 10		101.01	89.16 |||||||||	1.23
symmetry ID				1_555		0_555								5	C:PHE 11		186.81	82.13 |||||	1.31
Number of atoms														6	C:ILE 12	H	132.10	62.61 |||||	0.39
interface				53	0.046	48	0.667							7	C:PHE 13		154.36	147.99 ||||||||||	2.26
surface				758	0.655	64	0.889							8	C:GLY 14		50.43	14.79 |||	0.21
total				1157	1	72	1							9	C:ALA 15	H	130.63	31.80 |||	0.30
Number of residues
interface				17	0.113	9	1
surface				146	0.973	9	1
total				150	1	9	1
Solvent-accessible area, Å
interface				436	0.046	482.6	0.39
total				9578.1	1	1238.5	1
Solvation energy, kcal/mol
isolated structure				-127	1	-3.4	1
gain on complex formation				-4.9	0.039	-6	1.728
average gain				-1.6	0.013	-9.5	2.746
P-value				0.067		0.868
4odm
									H-bonds	Structure 1	Dist. [Å]	Structure 2		Pep-Int	Structure 2	HSDC	ASA	BSA	ΔiG
				Structure 1		Structure 2			1	A:TYR 92[ N ]	2.90	C:PHE 13[ O ]		1	C:PRO 6		195.54	0.00	0.00
Selection range				A		C			2	A:ALA 78[ O ]	2.98	C:PHE 11[ N ]		2	C:LYS 7		185.01	29.82 ||	-0.63
class				Protein		Protein			3	A:ALA 78[ O ]	2.97	C:ILE 12[ N ]		3	C:MET 8		144.48	46.59 ||||	0.53
symmetry operation				x,y,z		,,			4	A:TYR 92[ O ]	2.78	C:PHE 13[ N ]		4	C:LYS 9		174.26	0.00	0.00
symmetry ID				1_555		0_555								5	C:PRO 10		92.14	43.67 |||||	0.70
Number of atoms														6	C:PHE 11	H	148.99	63.79 |||||	0.61
interface				53	0.046	41	0.519							7	C:ILE 12	H	134.85	134.35 ||||||||||	1.74
surface				744	0.642	74	0.937							8	C:PHE 13	H	169.92	100.65 ||||||	0.85
total				1158	1	79	1							9	C:GLY 14		76.51	44.49 ||||||	0.24
Number of residues														10	C:ALA 15		162.72	4.61 |	0.03
interface				15	0.1	8	0.8
surface				147	0.98	10	1
total				150	1	10	1
Solvent-accessible area, Å
interface				404.3	0.043	468	0.315
total				9474.1	1	1484.4	1
Solvation energy, kcal/mol
isolated structure				-128.1	1	-4.9	1
gain on complex formation				-3.2	0.025	-4.1	0.825
average gain				-1.6	0.012	-7.1	1.444
P-value				0.248		0.844
4odn
				Structure 1		Structure 2			H-bonds	Structure 1	Dist. [Å]	Structure 2		Pep-Int	Structure 2	HSDC	ASA	BSA	ΔiG
Selection range				A		C			1	A:GLN 72[ NE2]	2.99	C:PHE 11[ O ]		1	C:PHE 11	H	163.06	80.62 |||||	0.55
class				Protein		Protein			2	A:MET 96[ N ]	3.16	C:LYS 18[ O ]		2	C:ILE 12		162.53	7.49 |	-0.09
symmetry operation				x,y,z		,,			3	A:GLN 94[ N ]	2.91	C:HIS 20[ O ]		3	C:PHE 13		187.11	0.00	0.00
symmetry ID				1_555		0_555			4	A:GLU 112[ OE1]	3.37	C:ARG 16[ NH2]		4	C:GLY 14		15.30	0.00	0.00
Number of atoms									5	A:GLN 94[ O ]	2.79	C:HIS 20[ N ]		5	C:ALA 15		46.48	42.68 ||||||||||	0.58
interface				74	0.064	60	0.577		6	A:TYR 92[ O ]	2.78	C:TYR 22[ N ]		6	C:ARG 16	HS	234.36	104.64 |||||	-0.17
surface				747	0.646	95	0.913							7	C:ASN 17		135.56	15.42 ||	-0.18
total				1157	1	104	1		S-bridges	Structure 1	Dist. [Å]	Structure 2		8	C:LYS 18	H	145.03	48.65 ||||	0.24
Number of residues									1	A:GLU 112[ OE1]	3.37	C:ARG 16[ NH2]		9	C:VAL 19		83.61	71.84 |||||||||	0.80
interface				19	0.127	10	0.833							10	C:HIS 20	H	153.73	70.96 |||||	0.52
surface				145	0.967	12	1							11	C:ILE 21		158.64	146.65 ||||||||||	1.85
total				150	1	12	1							12	C:TYR 22	H	234.71	91.65 ||||	0.87
Solvent-accessible area, Å
interface				613	0.066	680.6	0.396
total				9305.4	1	1720.1	1
Solvation energy, kcal/mol
isolated structure				-125.2	1	-8.8	1
gain on complex formation				-5.7	0.045	-5	0.567
average gain				-2.6	0.021	-3.8	0.437
P-value				0.116		0.392
7oxi
				Structure 1		Structure 2			H-bonds	Structure 1	Dist. [Å]	Structure 2		##	Structure 1	HSDC	ASA	BSA	ΔiG
Selection range				C		A			1	C:ALA 4[ N ]	3.43	A:GLN 94[ O ]		1	C:THR 1		188.09	71.59 ||||	0.86
class				Protein		Protein			2	C:LYS 7[ NZ ]	3.34	A:GLU 81[ OE2]		2	C:ARG 2		213.03	79.19 ||||	-0.88
symmetry operation				x,y,z		x,y,z			3	C:MET 8[ N ]	3.33	A:ALA 78[ O ]		3	C:TYR 3		172.19	54.64 ||||	0.87
symmetry ID				1_555		0_555			4	C:LEU 9[ N ]	3.28	A:TYR 92[ O ]		4	C:ALA 4	H	65.16	32.64 ||||||	0.37
Number of atoms									5	C:LEU 9[ O ]	3.06	A:TYR 92[ N ]		5	C:ASN 5		163.73	0.00	0.00
interface				63	0.692	76	0.066							6	C:ALA 6		65.79	23.17 ||||	0.28
surface				89	0.978	758	0.655		#S-bonds	Structure 1	Dist. [Å]	Structure 2		7	C:LYS 7	HS	176.86	82.45 |||||	-0.46
total				91	1	1157	1		1	C:LYS 7[ NZ ]	3.34	A:GLU 81[ OE2]		8	C:MET 8	H	161.71	146.93 ||||||||||	2.83
Number of residues														9	C:LEU 9	H	155.19	49.92 ||||	0.28
interface				10	0.909	21	0.14							10	C:PRO 10		132.33	45.60 ||||	0.44
surface				11	1	147	0.98							11	C:PHE 11		256.03	62.17 |||	0.82
total				11	1	150	1											4.36364
Solvent-accessible area, Å
interface				648.3	0.37	613.3	0.064
total				1750.1	1	9617.1	1
Solvation energy, kcal/mol
isolated structure				-4.1	1	-119.6	1
gain on complex formation				-5.4	1.309	-3.8	0.032
average gain				-7.3	1.767	-3	0.025
P-value				0.693		0.384
7oxk
				Structure 1		Structure 2			##	Structure 1	Dist. [Å]	Structure 2		##	Structure 1	HSDC	ASA	BSA	ΔiG
Selection range				C		A			1	C:TYR 3[ OH ]	3.29	A:VAL 73[ O ]		1	C:THR 1		189.74	92.11 |||||	-0.13
class				Protein		Protein			2	C:LYS 4[ N ]	3.21	A:GLN 94[ O ]		2	C:ARG 2		178.19	29.99 ||	-0.03
symmetry operation				x,y,z		x,y,z			3	C:LYS 7[ NZ ]	2.68	A:SER 77[ O ]		3	C:TYR 3	H	132.73	104.42 ||||||||	0.86
symmetry ID				1_555		0_555			4	C:MET 8[ N ]	2.78	A:ALA 78[ O ]		4	C:LYS 4	H	154.84	63.92 |||||	0.66
Number of atoms									5	C:LEU 9[ N ]	2.92	A:TYR 92[ O ]		5	C:ASN 5		119.94	0.00	0.00
interface				73	0.768	82	0.071		6	C:PHE 11[ N ]	3.38	A:GLN 90[ O ]		6	C:ALA 6		55.91	26.33 |||||	0.27
surface				91	0.958	744	0.643		7	C:LYS 7[ O ]	2.72	A:GLN 94[ NE2]		7	C:LYS 7	H	195.95	72.68 ||||	-0.76
total				95	1	1157	1		8	C:LEU 9[ O ]	2.66	A:TYR 92[ N ]		8	C:MET 8	H	153.85	149.51 ||||||||||	2.94
Number of residues														9	C:LEU 9	H	160.02	37.58 |||	0.03
interface				10	0.909	24	0.16							10	C:PRO 10		115.47	62.79 ||||||	0.86
surface				11	1	147	0.98							11	C:PHE 11	H	262.48	125.28 |||||	1.89
total				11	1	150	1											4.81818
Solvent-accessible area, Å
interface				764.6	0.445	695.8	0.073
total				1719.1	1	9544.5	1
Solvation energy, kcal/mol
isolated structure				-2.3	1	-122.1	1
gain on complex formation				-6.6	2.867	-4.7	0.038
average gain				-9.2	4	-3	0.025
P-value				0.749		0.274

## Sheet: FKBP
4odk
									##	Structure 1	Dist. [Å]	Structure 2	##	Structure 2	HSDC	ASA	BSA	ΔiG
				Structure 1		Structure 2			1	A:HIS 155[ NE2]	3.49	B:TYR 9[ O ]	1	B:TYR 9	H	246.08	161.49 |||||||	1.11
Selection range				A		B			2	A:TYR 13[ OH ]	3.49	B:TYR 9[ O ]	2	B:PRO 10	H	136.49	136.32 ||||||||||	1.49
class				Protein		Protein			3	A:ILE 37[ N ]	3.01	B:PRO 10[ O ]	3	B:HIS 11	H	219.04	107.30 |||||	0.31
symmetry operation				x,y,z		,,			4	A:TYR 63[ OH ]	2.99	B:HIS 11[ O ]
symmetry ID				1_555		0_555			5	A:TYR 63[ OH ]	3.67	B:HIS 11[ N ]
Number of atoms
interface				48	0.04	27	0.931
surface				772	0.651	27	0.931
total				1186	1	29	1
Number of residues
interface				19	0.124	3	1
surface				149	0.974	3	1
total				153	1	3	1
Solvent-accessible area, Å
interface				298.2	0.032	405.1	0.673
total				9368.4	1	601.6	1
Solvation energy, kcal/mol
isolated structure				-128.5	1	-0.7	1
gain on complex formation				-1.4	0.011	-2.9	3.941
average gain				-1.3	0.01	-3.4	4.578
P-value				0.505		0.596
4odl
									H-bonds	Structure 1	Dist. [Å]	Structure 2	##	Structure 2	HSDC	ASA	BSA	ΔiG
				Structure 1		Structure 2			1	A:TYR 63[ OH ]	2.70	B:MET 8[ O ]	1	B:THR 1		164.08	0.00	0.00
Selection range				A		B			2	A:ILE 37[ N ]	3.22	B:LYS 9[ O ]	2	B:ARG 2	HS	163.37	26.48 ||	-0.88
class				Protein		Protein			3	A:TYR 63[ OH ]	3.35	B:PHE 11[ O ]	3	B:TYR 3		174.45	0.00	0.00
symmetry operation				x,y,z		,,			4	A:HIS 119[ NE2]	2.69	B:PHE 11[ O ]	4	B:TRP 4	H	173.55	115.35 |||||||	1.30
symmetry ID				1_555		0_555			5	A:GLU 60[ OE2]	3.34	B:ARG 2[ NH2]	5	B:ASN 5		85.05	6.09 |	-0.06
Number of atoms									6	A:GLU 60[ O ]	2.91	B:TRP 4[ NE1]	6	B:PRO 6		78.88	24.57 ||||	0.32
interface				97	0.084	66	0.504		7	A:ASN 35[ O ]	2.98	B:LYS 9[ N ]	7	B:LYS 7		97.62	0.00	0.00
surface				758	0.655	120	0.916		8	A:SER 28[ O ]	2.59	B:LYS 9[ NZ ]	8	B:MET 8	H	113.08	93.92 |||||||||	2.31
total				1157	1	131	1		9	A:TYR 63[ OH ]	3.10	B:PHE 11[ N ]	9	B:LYS 9	H	169.69	118.15 |||||||	-0.63
Number of residues									10	A:TYR 92[ OH ]	3.73	B:ALA 15[ N ]	10	B:PRO 10		136.98	108.67 ||||||||	1.69
interface				35	0.233	12	0.8						11	B:PHE 11	H	169.66	80.41 |||||	1.01
surface				146	0.973	15	1		S-bridges	Structure 1	Dist. [Å]	Structure 2	12	B:ILE 12		85.80	1.84 |	-0.02
total				150	1	15	1		1	A:GLU 60[ OE2]	3.34	B:ARG 2[ NH2]	13	B:PHE 13		151.06	145.46 ||||||||||	2.22
Solvent-accessible area, Å													14	B:GLY 14		54.46	40.66 ||||||||	0.41
interface				695.3	0.073	807.2	0.413						15	B:ALA 15	H	134.88	45.60 ||||	-0.23
total				9578.1	1	1952.6	1
Solvation energy, kcal/mol
isolated structure				-127	1	-8.4	1
gain on complex formation				-4.7	0.037	-7.4	0.881
average gain				-2.9	0.023	-7.3	0.869
P-value				0.286		0.492
4odm
				Structure 1		Structure 2			H-bonds	Structure 1	Dist. [Å]	Structure 2	##	Structure 2	HSDC	ASA	BSA	ΔiG
Selection range				A		B			1	A:TYR 63[ OH ]	2.75	B:MET 8[ O ]	1	B:ALA 4		141.20	54.62 ||||	0.45
class				Protein		Protein			2	A:ILE 37[ N ]	2.85	B:LYS 9[ O ]	2	B:ASN 5		77.83	8.99 ||	-0.09
symmetry operation				x,y,z		,,			3	A:TYR 63[ OH ]	3.24	B:PHE 11[ O ]	3	B:PRO 6		85.62	28.66 ||||	0.40
symmetry ID				1_555		0_555			4	A:HIS 119[ NE2]	2.60	B:PHE 11[ O ]	4	B:LYS 7		148.65	0.12 |	-0.00
Number of atoms									5	A:ASN 35[ O ]	2.89	B:LYS 9[ N ]	5	B:MET 8	H	107.88	93.78 |||||||||	2.16
interface				86	0.074	52	0.627		6	A:SER 28[ O ]	2.76	B:LYS 9[ NZ ]	6	B:LYS 9	H	167.61	118.19 ||||||||	-0.50
surface				744	0.642	74	0.892		7	A:TYR 63[ OH ]	2.84	B:PHE 11[ N ]	7	B:PRO 10		137.54	122.64 |||||||||	1.63
total				1158	1	83	1						8	B:PHE 11	H	172.07	116.16 |||||||	1.63
Number of residues													9	B:ILE 12		107.57	0.00	0.00
interface				31	0.207	9	0.9						10	B:PHE 13		209.38	165.49 ||||||||	2.44
surface				147	0.98	10	1
total				150	1	10	1
Solvent-accessible area, Å
interface				580.2	0.061	708.7	0.523
total				9474.1	1	1355.4	1
Solvation energy, kcal/mol
isolated structure				-128.1	1	-6	1
gain on complex formation				-4.3	0.034	-8.1	1.358
average gain				-2.6	0.02	-7.5	1.254
P-value				0.279		0.44
4odo
				Structure 1		Structure 2			##	Structure 1	Dist. [Å]	Structure 2	##	Structure 2	HSDC	ASA	BSA	ΔiG
Selection range				A		[FK5]B:1			1	A:ILE 37[ N ]	2.92	B:FK5 1[ O2 ]	1	B:FK5 1	H	952.12	450.71 |||||	-0.82
class				Protein		Ligand			2	A:TYR 63[ OH ]	2.73	B:FK5 1[ O3 ]					5
symmetry operation				x,y,z		,,			3	A:ASN 35[ O ]	2.46	B:FK5 1[ O10]
symmetry ID				1_555		0_555
Number of atoms
interface				52	0.045	35	0.614
surface				744	0.643	49	0.86
total				1157	1	57	1
Number of residues
interface				18	0.12	1	1
surface				146	0.973	1	1
total				150	1	1	1
Solvent-accessible area, Å
interface				345	0.037	450.7	0.473
total				9291.7	1	952.1	1
Solvation energy, kcal/mol
isolated structure				-126.1	1	4.3	1
gain on complex formation				-1.8	0.014	0.8	0.19
average gain				-1.8	0.014	-3.1	-0.714
P-value				0.508		0.917
7oxi
				Structure 1		Structure 2			##	Structure 1	Dist. [Å]	Structure 2	##	Structure 1	HSDC	ASA	BSA	ΔiG
Selection range				B		A			1	B:LEU 9[ N ]	2.91	A:ASN 35[ O ]	1	B:ARG 2		254.62	30.97 ||	-0.24
class				Protein		Protein			2	B:PHE 11[ N ]	2.97	A:TYR 63[ OH ]	2	B:TYR 3		183.01	115.99 |||||||	0.95
symmetry operation				x,y,z		x,y,z			3	B:ALA 15[ N ]	3.02	A:TYR 92[ OH ]	3	B:ALA 4		91.41	1.34 |	0.02
symmetry ID				1_555		0_555			4	B:MET 8[ O ]	2.61	A:TYR 63[ OH ]	4	B:ASN 5		101.52	66.08 |||||||	-0.22
Number of atoms									5	B:LEU 9[ O ]	3.25	A:ILE 37[ N ]	5	B:ALA 6		33.74	20.99 |||||||	0.28
interface				66	0.606	106	0.092		6	B:PHE 11[ O ]	2.62	A:HIS 119[ NE2]	6	B:LYS 7		141.80	3.67 |	-0.13
surface				96	0.881	758	0.655						7	B:MET 8	H	106.70	92.75 |||||||||	2.25
total				109	1	1157	1						8	B:LEU 9	H	152.32	107.25 ||||||||	1.11
Number of residues													9	B:PRO 10		134.50	114.05 |||||||||	1.62
interface				14	1	35	0.233						10	B:PHE 11	H	200.05	90.82 |||||	0.90
surface				14	1	147	0.98						11	B:ALA 12		40.37	0.15 |	0.00
total				14	1	150	1						12	B:PHE 13		173.39	157.26 ||||||||||	2.34
Solvent-accessible area, Å													13	B:GLY 14		49.69	30.96 |||||||	0.50
interface				856.1	0.471	717.4	0.075						14	B:ALA 15	H	155.39	23.84 ||	-0.19
total				1818.5	1	9617.1	1
Solvation energy, kcal/mol
isolated structure				-6.9	1	-119.6	1
gain on complex formation				-9.2	1.324	-6.2	0.052
average gain				-8.4	1.212	-4.2	0.035
P-value				0.426		0.274
7oxj
									H-bonds	Structure 1	Dist. [Å]	Structure 2	##	Structure 1	HSDC	ASA	BSA	ΔiG
				Structure 1		Structure 2			1	D:LEU 0[ N ]	3.31	A:ASN 35[ O ]	1	D:ALA -3		126.03	39.23 ||||	0.21
Selection range				D		A			2	D:PHE 2[ N ]	2.74	A:TYR 63[ OH ]	2	D:LYS -2		164.71	24.69 ||	-0.63
class				Protein		Protein			3	D:ALA -1[ O ]	2.94	A:TYR 63[ OH ]	3	D:ALA -1	H	75.55	52.64 |||||||	0.65
symmetry operation				x,y,z		x,y,z			4	D:LEU 0[ O ]	3.12	A:ILE 37[ N ]	4	D:LEU 0	H	150.19	121.15 |||||||||	1.29
symmetry ID				1_555		0_555			5	D:PHE 2[ O ]	2.59	A:TYR 63[ OH ]	5	D:PRO 1		132.42	132.42 ||||||||||	1.65
Number of atoms									6	D:PHE 2[ O ]	2.75	A:HIS 119[ NE2]	6	D:PHE 2	H	194.46	131.69 |||||||	1.74
interface				37	0.74	65	0.054						7	D:ALA 3		78.24	11.83 ||	0.06
surface				45	0.9	780	0.646
total				50	1	1207	1
Number of residues
interface				7	1	24	0.154
surface				7	1	151	0.968
total				7	1	156	1
Solvent-accessible area, Å
interface				513.6	0.557	428.9	0.045
total				921.6	1	9530.2	1
Solvation energy, kcal/mol
isolated structure				-1.9	1	-127.7	1
gain on complex formation				-5	2.598	-2.8	0.022
average gain				-7.5	3.901	-2.2	0.018
P-value				0.843		0.422
7oxk
				Structure 1		Structure 2			H-bonds	Structure 1	Dist. [Å]	Structure 2	##	Structure 1	HSDC	ASA	BSA	ΔiG
Selection range				B		A			1	B:ARG 2[ NH2]	3.53	A:GLU 69[ OE2]	1	B:ARG 2	HS	250.99	49.99 ||	-0.69
class				Protein		Protein			2	B:ARG 2[ NH2]	3.86	A:ASP 67[ OD2]	2	B:TYR 3		164.69	103.05 |||||||	0.90
symmetry operation				x,y,z		x,y,z			3	B:LEU 9[ N ]	2.86	A:ASN 35[ O ]	3	B:LYS 4		174.67	11.19 |	-0.12
symmetry ID				1_555		0_555			4	B:PHE 11[ N ]	2.82	A:TYR 63[ OH ]	4	B:ASN 5		84.52	76.01 |||||||||	-0.36
Number of atoms									5	B:ALA 15[ N ]	2.95	A:TYR 92[ OH ]	5	B:ALA 6		46.31	19.95 |||||	0.18
interface				68	0.602	109	0.094		6	B:MET 8[ O ]	2.63	A:TYR 63[ OH ]	6	B:LYS 7		118.50	4.61 |	-0.17
surface				102	0.903	744	0.643		7	B:LEU 9[ O ]	3.08	A:ILE 37[ N ]	7	B:MET 8	H	112.10	87.97 ||||||||	2.06
total				113	1	1157	1		8	B:PHE 11[ O ]	2.77	A:HIS 119[ NE2]	8	B:LEU 9	H	149.47	92.37 |||||||	0.86
Number of residues									9	B:PHE 11[ O ]	3.03	A:TYR 63[ OH ]	9	B:PRO 10		110.04	97.75 |||||||||	1.41
interface				14	1	37	0.247						10	B:PHE 11	H	182.47	140.33 ||||||||	1.77
surface				14	1	147	0.98		S-bridges	Structure 1	Dist. [Å]	Structure 2	11	B:ALA 12		46.44	0.15 |	0.00
total				14	1	150	1		1	B:ARG 2[ NH2]	3.53	A:GLU 69[ OE2]	12	B:PHE 13		174.40	154.47 |||||||||	2.25
Solvent-accessible area, Å									2	B:ARG 2[ NH2]	3.86	A:ASP 67[ OD2]	13	B:GLY 14		54.58	29.55 ||||||	0.47
interface				904.5	0.501	743.6	0.078						14	B:ALA 15	H	135.69	37.07 |||	-0.00
total				1804.9	1	9544.5	1
Solvation energy, kcal/mol
isolated structure				-8	1	-122.1	1
gain on complex formation				-8.6	1.078	-4.5	0.037
average gain				-7	0.88	-4	0.033
P-value				0.338		0.445
7oxh
				Structure 1		Structure 2			H-bonds	Structure 1	Dist. [Å]	Structure 2	##	Structure 1	HSDC	ASA	BSA	ΔiG
Selection range				B		A			1	B:LEU 9[ N ]	3.08	A:ASN 35[ O ]	1	B:ASN 5		152.20	66.35 |||||	-0.38
class				Protein		Protein			2	B:PHE 11[ N ]	2.82	A:TYR 63[ OH ]	2	B:ALA 6		54.31	26.26 |||||	0.41
symmetry operation				x,y,z		x,y,z			3	B:MET 8[ O ]	2.83	A:TYR 63[ OH ]	3	B:LYS 7		140.09	0.00	0.00
symmetry ID				1_555		0_555			4	B:LEU 9[ O ]	3.24	A:ILE 37[ N ]	4	B:MET 8	H	122.21	100.13 |||||||||	2.13
Number of atoms									5	B:PRO 10[ O ]	3.67	A:TYR 13[ OH ]	5	B:LEU 9	H	161.09	135.50 |||||||||	1.51
interface				53	0.654	100	0.084		6	B:PHE 11[ O ]	2.38	A:HIS 119[ NE2]	6	B:PRO 10	H	133.06	129.95 ||||||||||	1.44
surface				72	0.889	773	0.646		7	B:PHE 11[ O ]	2.89	A:TYR 63[ OH ]	7	B:PHE 11	H	186.20	126.83 |||||||	1.63
total				81	1	1197	1		8	B:PHE 13[ O ]	3.62	A:TYR 92[ OH ]	8	B:ALA 12		60.17	0.00	0.00
Number of residues													9	B:PHE 13	H	192.48	175.51 ||||||||||	2.26
interface				9	0.818	37	0.239						10	B:GLY 14		29.40	7.17 |||	0.10
surface				11	1	151	0.974						11	B:ALA 15		126.07	62.02 |||||	0.21
total				11	1	155	1
Solvent-accessible area, Å
interface				829.7	0.611	638.1	0.067
total				1357.3	1	9500.6	1
Solvation energy, kcal/mol
isolated structure				-4.7	1	-129.6	1
gain on complex formation				-9.3	1.992	-5.1	0.039
average gain				-9.2	1.978	-3.2	0.024
P-value				0.491		0.268
