# Supplementary material for: Impact of distant peptide substrate residues on enzymatic activity of SlyD
Source: Cell Mol Life Sci. 2022 Feb 19;79(3):138. doi: 10.1007/s00018-022-04179-4 (PMC8858294; doi:10.1007/s00018-022-04179-4)
Supplement: Supplementary file 3 — Supplementary file3 (XLSX 12 KB) [file 18_2022_4179_MOESM3_ESM.xlsx]

## Sheet: SFig_crystallization_conformati
name	ident	FKBPdist	FKBPangle	conf	Crystallization.condition	pH
3cgm	Apo	16.973	38.1086	closed	0.1M HEPES, 2 M ammonium sulfate, 2% polyethylene glycol 400, 1% thiocyanate	7.5
7oxj	Only FKBP (long peptide)	21.4124	41.2865	loose	0.1M sodium cacodylate (pH 6.5), 50% PEG 200	6.5
7oxh	Only FKBP (long peptide)	20.8973	40.5097	loose	0.1M sodium cacodylate (pH 6.5), 50% PEG 200	6.5
4odk	Both (IF partially occupied)	19.8721	41.7178	loose	13.2 % PEG1500 0.1 M HEPES pH 7.5 0.05 M NaCl	7.5
4odl	Both (IF partially occupied)	21.1953	42.108	loose	20 % PEG3350 0.1 M Bis Tris pH 5.5 0.2 M (NH4)2SO4	5.5
4odo	Only FKBP (small substrate)	20.6264	45.092	loose	25 % PEG 3350 0.1 M Bis Tris pH 5.5 0.2 M MgCl2	5.5
3luo	Only FKBP (small substrate)	22.5764	48.0338	loose	2 M ammonium sulfate, 5% polyethylene glycol 400, and 100 mM 4-morpholineethanesulfonic acid (pH 6.5)	6.5
3cgn	Apo	23.031	48.6577	loose	1.6 M Na/K tartrate, 100 mM 4-morpholineethanesulfonic acid	6.5
4odn	Only IF	27.5827	55.8535	open	20 % PEG6000 0.1 M Citric acid pH 5.0	5
7oxi	Both (long peptides)	18.8241	38.5044	tight	0.1M sodium cacodylate (pH 6.5), 40% MPD, 5% PEG8000	6.5
7oxk	Both (long peptides)	19.3459	39.0397	tight	0.1M bicine (pH 9), 10% PEG 20000, 2% 1-4dioxane	9
4odm	Both (IF partially occupied)	19.3884	37.6357	tight	19 % PEG3350 8 % Tacsimate pH 5.0 –	5
